# Supplementary material for: Non-equilibrium time-dependent solution to discrete choice with social interactions
Source: PLoS One. 2022 May 26;17(5):e0267083. doi: 10.1371/journal.pone.0267083 (PMC9135261; doi:10.1371/journal.pone.0267083)
Supplement: S1 File — (ZIP) [file pone.0267083.s001.zip]

Archive with 2 entries (2 files):
- SI.pdf
- SI.tex
