# Supplementary material for: Non-equilibrium time-dependent solution to discrete choice with social interactions
Source: PLoS One. 2022 May 26;17(5):e0267083. doi: 10.1371/journal.pone.0267083 (PMC9135261; doi:10.1371/journal.pone.0267083)
Supplement: S1 File — (ZIP) [file pone.0267083.s001.zip › SI.tex]

\documentclass[a4paper,10pt]{article}
\usepackage{geometry}
\geometry{a4paper, portrait, margin=1.0in}
%\documentclass[9pt,lineno]{article}
%\usepackage[margin=2cm]{geometry}
\usepackage{color}
\usepackage{url}
\usepackage{graphicx}
%\usepackage{geometry}
\usepackage{lipsum}
\usepackage[export]{adjustbox}
\usepackage[font=footnotesize,labelfont=bf]{caption}
\usepackage{mathtools}
%\usepackage{gensymb}
\usepackage[T1]{fontenc}
\usepackage{amsmath}
\usepackage{amssymb}
\usepackage{hyperref}
\usepackage{fancyhdr}
\usepackage[utf8]{inputenc}
\usepackage{authblk}
\usepackage{rotating}
\usepackage{comment}
%\usepackage[dvipsnames]{xcolor}
\usepackage{authblk}
\usepackage{cite}
\usepackage{url}
\usepackage{bbm}
\usepackage{soul}
\usepackage[normalem]{ulem}
\usepackage{tabularx,booktabs}
\newcolumntype{Y}{>{\centering\arraybackslash}X}
\def\code#1{\texttt{#1}}
\usepackage[displaymath]{lineno}
\linenumbers
\usepackage{setspace}
% \doublespacing
\linespread{1.5}

\makeatletter
\let\LN@align\align
\let\LN@endalign\endalign
\renewcommand{\align}{\linenomath\LN@align}
\renewcommand{\endalign}{\LN@endalign\endlinenomath}
\let\LN@gather\gather
\let\LN@endgather\endgather
\renewcommand{\gather}{\linenomath\LN@gather}
\renewcommand{\endgather}{\LN@endgather\endlinenomath}
\makeatother

\title{\textbf{Supplementary Information: }\\\large Non-equilibrium time-dependent solution to discrete choice with social interactions}
% \author{}
\author[1]{James Holehouse}
\author[2]{Hector Pollitt}
\affil[1]{School of Biological Sciences, University of Edinburgh,}
\affil[2]{The World Bank.}
\date{\today}

\begin{document}

\maketitle

\section{1D master equation}\label{sec:mastereqn}
In this section we derive the master equation for a single discrete stochastic variable $n$. There are many sources for this, but the primary sources we use for problems of this type are \cite{van1992stochastic,gardiner2009stochastic}. First we introduce $W_{nn'}$ as the transition probability per unit time to transition from state $n'$ to $n$, and hence the probability to transition from $n'$ to $n$ in a time interval $\Delta t$ is $W_{nn'}\Delta t$. One can then write an equation for the conservation of probability at $t+\Delta t$,
\begin{align}
    \mathcal{P}(n,t+\Delta t) = \sum_{n'\neq n}\mathcal{P}(n',t)W_{nn'}\Delta t + \left(1-\sum_{n'\neq n}W_{n'n}\Delta t\right)\mathcal{P}(n,t).
\end{align}
The first term on the right-hand side of this equation describes the flow of probability into the state $n$ from all other states $n'$ in $[t,t+\Delta t)$, whereas the second term describes the probability of remaining in state $n$ in $[t,t+\Delta t)$. One can rearrange this, taking $\mathcal{P}(n,t)$ on the right-hand side to the left, and dividing everything by $\Delta t$. In the limit $\Delta t\to 0$ we then arrive at the 1D master equation,
\begin{align}\label{eq:genME}
    \partial_t \mathcal{P}(n,t) = \sum_{n'\neq n}W_{nn'}\mathcal{P}(n',t)-\mathcal{P}(n,t)\sum_{n'\neq n}W_{n'n},
\end{align}
subject to the initial condition $\mathcal{P}(n,0) = \mathcal{Q}(n)$ for some general initial distribution $\mathcal{Q}(n)$ and the normalisation condition $\sum_n \mathcal{P}(n,t) = 1$. From the form of Eq.~\eqref{eq:genME} one can see the master equation as a `gain-loss' equation in the probability $\mathcal{P}(n,t)$, the first right-hand side term describing the gain and the second describing the loss \cite{van1992stochastic}. For the derivation of Eq.~(14) in the main text we identify,
\begin{align}
    W_{n n'} = \begin{cases}
      b_{n}, & n'=n+1, \\
      a_{n}, & n'=n-1, \\
      0, & \text{otherwise}.
   \end{cases}
\end{align}

\section{Time-dependent zeitgeist solution}\label{sec:TDZ}
In this section we derive the analytic solution to the mean-field binary decision model under time-dependent $F(t)$. Let $F(t)$ be a piecewise defined function up to the time of interest $t_T$, divided over $T$ intervals of equal length, where each interval is constant, i.e., $F(t_{j-1}<t<t_j) = F_j$ for $j\in\{1,2,...,T\}$ and $t_0 = 0$. In the case where $F(t)$ is not piecewise defined it can be approximated to any degree of accuracy as a piecewise function where $F_j\approx F(t_{j-1})$ and the accuracy of the approximation is improved for increasing $T$. Then over each time interval the propensities $a^j_i(t)$ and $b^j_i(t)$ for interval $j$ take constant values and hence the master operator in Eq.~(15) (main text) is a constant matrix within each interval. The solution requires that in each of these intervals that the eigenvalues $\lambda_i^{j}$ for interval $j$ and $i\in\{1,2,...,N+1\}$ are calculated computationally. Note that the more piecewise elements of $F(t)$ there are the longer this will take computationally. For the first interval, given some initial condition $\mathbb{Q}_1(m(n))$ at $t = 0$, the solution in $0<t<t_1$ is,
\begin{align}
    P_1(m(n),0\leq t<t_1|\mathbb{Q}_1(m(n)),0) = \sum_{n_0 = 0}^N \mathbb{Q}_1(m(n_0))P_1(m(n),t|m(n_0),0)
\end{align}
where $P_1(m(n),t|m(n_0),0)$ is defined as in Eqs.~(16)-(20) (main text) but with $\lambda_i\to \lambda_i^1$. For the next interval $t_1<t<t_2$ the solution is very similar but we now use the initial condition $\mathbb{Q}_2(m(n)) = P_1(m(n),t_1|\mathbb{Q}_1(m(n)),0)$, giving us,
\begin{align}
    P_2(m(n),t_1\leq t<t_2|\mathbb{Q}_2(m(n)),t_1) = \sum_{n_0 = 0}^N \mathbb{Q}_2(m(n_0))P_2(m(n),t-t_1|m(n_0),0),
\end{align}
where one now uses $\lambda_i\to \lambda_i^2$ in Eqs.~(16)-(20) (main text). One then repeats this process for all intervals $j\in\{3,4,...,T\}$ up to $P_T(m(n),t_{T-1}<t<t_T|\mathbb{Q}_{T-1}(m(n)),t_{T-1})$. This completes the solution. We note that this is a similar method to how time-dependent transcription rates are dealt with in Section 10 of the supplementary information of \cite{cao2020analytical}.

\section{Stochastic simulation algorithm}\label{sec:SSA}
The SSA, also known as the \textit{Gillespie algorithm} named after the scientist who popularised its use, provides a popular Monte Carlo method to simulate the economic model considered in this paper \cite{gillespie1977exact,gillespie2007stochastic}. The major benefit of the SSA is that, unlike the Metropolis-Hastings algorithm \cite{tauber2014critical} or the Glauber update algorithm \cite{glauber1963time}, the SSA provides a continuous time description of stochastic processes. In this paper we use the SSA to simulate stochastic trajectories for systems of economic agents based on the transition probabilities for each agent to change their decision in Eq.~(9) (main text). Below we will re-introduce some of the formulae previously presented in the paper for the reader's benefit. Note that although we use the SSA in this context to simulate trajectories from the mean-field binary decision model, one can use the same method for the more generalised system of non mean-field agents, agents with personal preferences described at the start of Section 2 (main text).

Consider a system of mean-field economic agents described in Section 2 (main text). A given agent $i$ at a time $t$ will have made a decision $S_i \in \{-1,1\}$, and at some future point in the future the agent can change their decision to $-S_i$. The rate at which any agent $i$ will change their decision is given by,
\begin{align}
    W_n(S_i\to -S_i) = \frac{\gamma}{1+\exp(-\beta \mathcal{G}_i)},
\end{align}
which is dependent on the number of agents $n$ already deciding for $S_i = 1$ and the gain function defined in Eq.~(8) (main text). Now, since all the agents have the same influence $I(n,t)$ upon them, we can further define the total propensities with which any agent can change their decision from $1\to-1$ or $-1\to 1$, respectively,
\begin{align}\nonumber
    f^+_n &= (N-n)W_n(-1\to 1),\\\nonumber
    f^-_n &= n W_n(1\to -1).
\end{align}
These propensities follow intuitively from the law of mass-action since the rate at which agents change their decision from $1\to-1$ is proportional to the number of right deciding agents $n$ \cite{gillespie2007stochastic,schnoerr2017approximation}. We denote the total propensity at which any decision changes are made as $f_n = f^+_n+f^-_n$, and state the \textit{fundamental premise} that in time interval $[t,t+\Delta t)$ the probability that \textit{any} agent will change their decision is $f_n \Delta t$ \cite{gillespie2007stochastic}. It follows that agent decision changes are exponentially distributed, and the waiting time $u$ for the next change of decision (of any type) given the current state of the system $n$ is drawn from,
\begin{align}
    u \sim \frac{1}{f_n}\exp(-f_n u).
\end{align}
The probability that this decision change at $t+u$ is of type is $1\to-1$ is $f_n^-/f_n$, and the probability that this decision change is $-1\to1$ is $f_n^+/f_n$. One then samples which decision will change next from these probabilities and updates the number of left and right voting agents accordingly. \textit{Note that this algorithm can only be used in the current form (and via the direct method below) where $F(t)$ does not have time dependence, in which case, modifications to the algorithm must be considered} \cite{anderson2007modified,thanh2015simulation}. We now detail the pseudo-code for the SSA algorithm via the \textit{direct method} (a computationally faster but identical approach to the more intuitive algorithm above) \cite{gillespie2007stochastic}:
\begin{enumerate}
    \item[1.] For $t=0$, initialise the state variable of the system defined by the number of right voting agents $n$ in a population of $N$ agents. As each agent has a randomised initial choice with probability $p$ of deciding right, $n$ is drawn from a binomial distribution, i.e., $n\sim \text{Bin}(N,p)$ (other initial conditions can be used). Define a $M+1$ element $\vec{V}$ vector that stores the state of the system at times $\mathcal{T}=\{0, \delta t, 2 \delta t,... ,M \delta t\}$, for some time step $\delta t$. Set $V_0 = n$.
    \item[2.] Calculate $f_n$ for the current state of the system $n$.
    \item[3.] Draw 2 random numbers, $r_1$ and $r_2$, from the uniform distribution over the unit interval $[0,1]$. The waiting time, $u$, for the next decision change is then found to be,
    $$ u = \frac{1}{f_n}\ln\left(\frac{1}{r_1}\right).$$
    \item[4.] Update the storage of the state of the system between $[t,t+u)$. For every element of index $i$ in $\mathcal{T}$ such that $t\leq \mathcal{T}_i \leq t+u$ assign $V_i = n$. Then, update the system time as $t \to t+u$. If $f_n^+>r_2 f_n$ then flip the decision of left voting agent to right, i.e., update $n \to n+1$, otherwise flip the decision of right voting left to right, i.e., update $n \to n-1$.
    \item[5.] If $t > M \delta t$ stop the simulation and return $\vec{V}$, otherwise go back to step $2$.
\end{enumerate}
Steps 1-5 detail the SSA for a single trajectory. In order to calculate the probability state vector, mean and variance at the times $\mathcal{T} = \{0, \delta t, 2 \delta t,... ,M \delta t\}$ an ensemble of simulations would need to be produced. Say one produces an ensemble of $E$ simulations each of which outputs a state vector $\vec{n}_i,\; i\in [1,2,...,E]$ of length $M+1$, where $\vec{n}_i$ is the state vector over all times in $\mathcal{T}$ for ensemble simulation $i$. Note that due to the stochastic nature of the SSA, each trajectory in the ensemble will be different from each other \textit{even when the initial conditions of each simulation are the same.} The mean and variance at each time point, over the ensemble of simulations is given by,
\begin{align}
    \langle n((m-1)\delta t)\rangle &= \frac{1}{E}\sum_{i=1}^E [n_i]_m,\\
    \text{Var}(n((m-1)\delta t)) &= \frac{1}{E}\sum_{i=1}^E [n_i]_m^2 - \langle n((m-1)\delta t)\rangle^2,
\end{align}
for $m\in[1,2,...,M+1]$, where $[n_i]_m$ is the $m^{\text{th}}$ measurement of the $i^{\text{th}}$ trajectory. The probability distribution $\mathcal{P}(n,t)$ is instead given by the normalised histogram over each time slice in the ensemble. Explicitly this is,
\begin{align}
    \mathcal{P}(n,(m-1)\delta t) = \frac{\text{\# of times $n$ appears in $[n_i]_m,\; \forall \;i\in[1,2,...,E]$}}{E}.
\end{align}
One can verify that for each slice of time the probability distribution is indeed normalised, i.e., $\sum_n \mathcal{P}(n,t) = 1$.

\vspace{5pt}
\textbf{SI Figure 1}: For the parameters shown in Fig.~1(c) in the main text there are two associated trajectories that the system can undertake. Either the SSA trajectory will show a steady evolution to $m(N)=1$ or else it will evolve to $m(0)=-1$. These two realisations of the process occur with the same probability for $F=0$ and $J>1/\beta(\alpha+1)$.
\vspace{5pt}

% \begin{figure}[h!]
% \captionsetup{width=1.0\textwidth}
% \centering
% \includegraphics[width=0.6\textwidth]{SI_fig1.pdf}
% \caption{For the parameters shown in Fig.~ \ref{fig1}(c) in the main text there are two associated trajectories that the system can undertake. Either the SSA trajectory will show a steady evolution to $m(N)=1$ or else it will evolve to $m(0)=-1$. These two realisations of the process occur with the same probability for $F=0$ and $J>1/\beta(\alpha+1)$.}
% \label{supp1}
% \end{figure}

\section{Criticality in the mean-field model}\label{sec:criticality}
In this section we explore some interesting features of the mean-field model relating to critical behaviour. For $F=0$ this allows us to identify a critical rationality of the agents $\beta_c$ where for any $\beta>\beta_c$ we observe the occurrence of a bimodal steady-state distribution for $m(n)$. First though, it is useful to have a deterministic description of the dynamics such that one can identify the possible equilibrium values of $m$ for a given parameter set. From the dynamics of Eq.~(12) (main text) we write the deterministic rate equation as follows,
\begin{align}\label{eq:detRE}
    \partial_t \langle n\rangle = (N-\langle n\rangle) r(\langle n\rangle )-\langle n\rangle l(\langle n\rangle ),
\end{align}
where $r(n)$ and $l(n)$ are rates defined in the main text. Solving this at steady-state in the limit $N\to\infty$ one can show,
\begin{align}\label{eq:transcend}
    m = \tanh\left(\beta(F+J(1+\alpha)m)\right)
\end{align}
This equation is transcendental and one must identify the solutions to it computationally. It is interesting to ask how many solutions of $m$ one expects for different values of the parameters. Consider setting the zeitgeist to zero, $F=0$, where the only influence on the agents is now from the mean-field interactions. For there to be 3 solutions (2 stable, 1 unstable determined by the Jacobian of Eq.~\eqref{eq:detRE}) of this equation one sees that the gradient of the right-hand side of Eq.~\eqref{eq:transcend} with respect to $m$ must be greater than 1. To leading order in an expansion in $m$, one can identify a critical value of agent rationality, $\beta_c = 1/J(\alpha+1)$, for which any small increase above $\beta_c$ leads to 3 solutions of Eq.~\eqref{eq:transcend} and two stable equilibrium values of $m$. One can see this from the top left and central plots in SI Fig.~2, for $\beta=\beta_c$ there is 1 intersection point between the two sides of the equation, whereas for $\beta\gtrsim\beta_c$ there are 3 intersection points, with the middle intersection point being unstable. This is exhibited in the analytical solution from Eq.~(16) (main text) in the bottom left and central plots: for $\beta=\beta_c$ the steady-state distribution has a very flat top and any small increase in $\beta$ leads to a bimodal steady-state distribution. This bimodal behaviour is seen in individual realisations of the SSA in SI Fig.~1: for $\beta>\beta_c$ agent behaviour takes one of two directions, they either drift to mostly deciding right \textit{or} left.

\vspace{5pt}
\textbf{SI Figure 2}: Plots show the critical behaviour of the mean-field model for $N = 500$. The top row of plots shows the solutions of the equation $m = \tanh(\beta(F+J(\alpha+1)m))$ as red points for different values of $\beta$. LHS denotes the left-hand side of this equation and RHS denotes the right-hand side. The bottom row of plots shows the evolution of the probability distributions over $m(n)$ from near the initial condition to the steady-state, obtained from Eqs.~(16) and (22) (main text), and correspond to plots in the row above them. Parameters for column 1 are: $J=1,\alpha=0,F=0$ and $\beta=1$. Parameters for column 2 are: $J=1,\alpha=0,F=0$ and $\beta=1.1$. Parameters for column 3 are: $J=1,\alpha=0,F=0.5$ and $\beta=6$.
\vspace{5pt}

% \begin{figure}[h!]
% \captionsetup{width=1.0\textwidth}
% \centering
% \includegraphics[width=1.0\textwidth]{supp_fig2.pdf}
% \caption{Plots show the critical behaviour of the mean-field model for $N = 500$. The top row of plots shows the solutions of the equation $m = \tanh(\beta(F+J(\alpha+1)m))$ as red points for different values of $\beta$. LHS denotes the left-hand side of this equation and RHS denotes the right-hand side. The bottom row of plots shows the evolution of the probability distributions over $m(n)$ from near the initial condition to the steady-state, obtained from Eqs.~(\ref{eq:exactsol1}) and (\ref{eq:exactSS}), and correspond to plots in the row above them. Parameters for column 1 are: $J=1,\alpha=0,F=0$ and $\beta=1$. Parameters for column 2 are: $J=1,\alpha=0,F=0$ and $\beta=1.1$. Parameters for column 3 are: $J=1,\alpha=0,F=0.5$ and $\beta=6$.}
% \label{supp2}
% \end{figure}

Finally, one can consider what happens for $F\neq 0$, which is explored in the final column of SI Fig.~2. In some situations we find three solutions to Eq.~\eqref{eq:transcend}, in other cases only 1. However, even where 3 solutions are found (as in SI Fig.~2) the agents are exponentially more likely to favour being in the configuration where their decision has the same sign as the sign of $F$. This is seen in the bottom right plot in SI Fig.~2 for $F>0$, even though there exists a second stable solution at $m\approx -1$, as $t\to\infty$ the steady-state is $P(m,t\to\infty)\approx \delta_{m,1}.$ This exponential behaviour is further supported by Eqs.~(27)-(28) in the main text.

\section{Derivation of $\phi_R$}\label{sec:FP}
In this section we derive $\phi_R$, the probability to end up with the agents coalescing on the right-hand technology given they start at $n_u$ (or equivalently $m_u$ with respect to the order parameter). Note that, for the sake of repetition the reader may already want to have read Section 3.2.2 in the main text, since we reference necessary equations from that section in the derivation below. We calculate $\phi_R$ in the same way that fixation probabilities are calculated for birth-death processes with two absorbing boundaries (see \cite{van1992stochastic,ashcroft2016metastable}). As stated in the main text, we calculate the `equilibrium values' of $n$ based on the extrema of the steady-state probability distribution. In the case where we satisfy the conditions set out in Section 3 (main text) and SI Sec.~6 ($\beta>\beta_c$ and $|F|<J(1+\alpha)$) there will be three extremal values, the middle one corresponding to the unstable equilibrium $n_u$ and the other two, $n_-< n_u$ and $n_+>n_u$, being the stable modes of the bimodal agent behaviour (i.e., the stable equilibrium points).

Now for the calculation of $\phi_R$ we must consider a separate microstate diagram to the one explored in Fig.~1(b) (main text), in particular $n_-$ and $n_+$ become absorbing states, as shown in SI Fig.~3(a). The question we now ask is given that one starts at some $n$ in $n_-<n<n_+$, what is the probability $\phi_i$ of getting fixated at the right-hand mode? Note that in our notation $\phi_R \equiv \phi_{n_u}$. The value of $1-\phi_R$ then gives the probability of getting fixated at the left-hand mode. To proceed we see that $\phi_i = \lim_{t\to\infty}Q_{n_+,i}(t)$ from Eq.~(33) (main text), i.e., the probability of being found at $n=n_+$ as $t\to\infty$, given one start at $t=0$ at $n=i$, for the microscopic transitions in SI Fig.~3(a). Hence, we get the following recursive equation for $\phi_i$,
\begin{align}
    \phi_i = a_{i+1} \Delta t \phi_i + b_{i-1} \Delta t \phi_{i-1} + (1-(a_{i+1}+b_{i-1})\Delta t)\phi_i,
\end{align}
where we note that by definition $\phi_{n_-} = 0$ and $\phi_{n_+} = 1$. To solve this equation we introduce the difference variable $\nu_i = \phi_i-\phi_{i-1}$, which converts this equation into,
\begin{align}
    \nu_i = \frac{b_{i-2}}{a_{i}}\nu_{i-1}.
\end{align}
Solving this equation recursively then gives,
\begin{align}
    \nu_i = \left(\prod_{j=n_-+1}^{i-1}\frac{b_{i-1}}{a_{i+1}}\right)\phi_{n_-+1},
\end{align}
since $\nu_{n_-+1} = \phi_{n_-+1}$. In order to find $\phi_{n_-+1}$ one can then show that $\sum_{k=n_-+1}^{n_+} \nu_k = \phi_{n_+} = 1$ and hence we find,
\begin{align}
    \phi_{n_-+1} = \left(1 + \sum_{k=n_-+1}^{n_+-1} \prod_{j=n_-+1}^{k}\frac{b_{i-1}}{a_{i+1}} \right)^{-1}.
\end{align}
Finally, we can calculate all the $\phi_i$ through,
\begin{align}
    \phi_i = \sum_{k=n_-+1}^i \nu_k = \frac{1 + \sum_{k=n_-+1}^{i-1} \prod_{j=n_-+1}^{k}\frac{b_{i-1}}{a_{i+1}}}{1 + \sum_{k=n_-+1}^{n_+-1} \prod_{j=n_-+1}^{k}\frac{b_{i-1}}{a_{i+1}}}.
\end{align}
This completes our derivation of $\phi_R = \phi_{n_u}$. In SI Fig.~3(b) we plot the fixation probability $\phi_i$ for the parameters of Fig.~3 in the main text, and find $\phi_u \sim 0.534$. This is expected, since $F>0$ there a greater chance of first hitting the right boundary than the left one.

\vspace{5pt}
\textbf{SI Figure 3}: Plots for the calculation of $\phi_R$. (a) We calculate $\phi_R$ as a fixation probability to end up with a system of agent coalesced on the right technology by artificially imposing absorbing boundaries at the modes of the behaviour of the agents. From this artificial system $\phi_R$ is well defined. (b) Plot of the fixation probability for the same parameters as Fig.~3 (main text). For this parameter set we find the equilibria values from the steady-state distribution are $n_- = 3$, $n_+ = 47$ and $n_u = 24$ (noting $N=50$ and $F>0$). Clearly since $F>0$ it makes sense that at the unstable equilibrium there is a slightly greater chance of end up at the right technology which is optimal for the agents.
\vspace{5pt}

% \begin{figure}[h!]
% \captionsetup{width=1.0\textwidth}
% \centering
% \includegraphics[width=0.6\textwidth]{supp3.pdf}
% \caption{Plots for the calculation of $\phi_R$. (a) We calculate $\phi_R$ as a fixation probability to end up with a system of agent coalesced on the right technology by artificially imposing absorbing boundaries at the modes of the behaviour of the agents. From this artificial system $\phi_R$ is well defined. (b) Plot of the fixation probability for the same parameters as Fig.~\ref{fig3}. For this parameter set we find the equilibria values from the steady-state distribution are $n_- = 3$, $n_+ = 47$ and $n_u = 24$ (noting $N=50$ and $F>0$). Clearly since $F>0$ it makes sense that at the unstable equilibrium there is a slightly greater chance of end up at the right technology which is optimal for the agents.}
% \label{supp3}
% \end{figure}

\section{Derivation of approximate relaxation time scales}\label{sec:bouchaud_calc}
In this section we derive Eqs.~(27) and (28) in the main text. Following the notation of \cite{bouchaud2013crises} we define $\phi = n/N = (m+1)/2$, which is the fraction of agents choosing the right technology. Using the results from the standard textbooks \cite{van1992stochastic,gardiner2009stochastic}, one can approximate the master equation in Eq.~(14) (main text) by a Fokker-Planck equation (FPE),
\begin{align}
    \partial_t \mathcal{P}(n,t) = -\partial_n[((N-n)r(n)-n l(n))\mathcal{P}(n,t)]+\frac{1}{2}\partial_n^2[((N-n)r(n)+n l(n))\mathcal{P}(n,t)],
\end{align}
where $n$ is now a continuous variable $\in(-\infty,\infty)$. The FPE is a good approximation of the original master equation if $N\gg 1$ and $r(n)$ and $l(n)$ are smooth, slowly varying functions with respect to continuous $n$. One can then change variables from $n\to \phi$ to arrive at the following FPE now in $\phi$,
\begin{align}\label{eq:FPEphi}
    \partial_t \mathcal{P}(\phi,t) = -\partial_\phi (a_1(\phi)\mathcal{P}(\phi,t))+\frac{1}{2N}\partial_\phi^2(a_2(\phi)\mathcal{P}(\phi,t)),
\end{align}
where $\partial_n = N^{-1}\partial_\phi$ and we have defined,
\begin{align}
    a_1(\phi) &= \gamma\left((1-\phi)-\left(1+e^{\beta f(\phi)}\right)^{-1}\right),\\
    a_2(\phi) &= \gamma\left((1-\phi)+(2\phi-1)\left(1+e^{\beta f(\phi)}\right)^{-1}\right),
\end{align}
with,
\begin{align}
    f(\phi) = 2(F+J(\alpha+1)(2\phi-1)).
\end{align}
Note that since $N\gg1$ we have ignored the negligible self interaction term. In the limit $N\to \infty$ the noise term disappears entirely and the FPE equation reduces to a deterministic description via a rate equation in the mean value $\langle\phi\rangle$. Multiplying Eq.~\eqref{eq:FPEphi} by $\phi$, setting the noise term to zero and integrating over all $\phi$ we arrive at the rate equation,
\begin{align}
    \partial_t \langle\phi\rangle = \langle a_1(\phi)\rangle \approx a_1(\langle\phi\rangle),
\end{align}
with the steady-state value(s) of $\phi$ determined by $a_1(\langle\phi\rangle_s) = 0$. Note that the approximation $\langle a_1(\phi)\rangle \approx a_1(\langle\phi\rangle)$ is valid so long as the fluctuations of $\phi$ about $\langle \phi\rangle$ are small compared to $\langle \phi\rangle$. For $\beta>\beta_c$ and $|F|<J(1+\alpha)$ there are three equilibrium solutions of $\langle\phi\rangle_s$: two of which are stable $\langle\phi\rangle_s = 0,1$ and one of which is unstable $\langle\phi\rangle_u=\frac{1}{2}(1-\frac{F}{J(\alpha+1)})$. If either of these conditions are broken then there is only one equilibrium solution. Our interest now is to find mean first passage times of getting to the unstable equilibrium point, starting from each of the stable equilibria. 

Again, following standard methods for the FPE \cite{van1992stochastic}, one can find the mean first passage time to reach $\phi_u$ given initially at $\phi$ as,
\begin{align}\label{eq:approxtau1}
    \tau_\phi &= 2 N\begin{cases} 
      \int_\phi^{\phi_u}e^{\Phi(y')}dy'\int_0^{y'}e^{-\Phi(y'')}\frac{ dy''}{a_2(y'')}, \; & \phi<\phi_u,\\
      \int_{\phi_u}^{\phi}e^{\Phi(y')}dy'\int_{y'}^{1}e^{-\Phi(y'')}\frac{ dy''}{a_2(y'')}, \; & \phi>\phi_u.
   \end{cases}
\end{align}
% 2 N \int_\phi^{\phi_u}e^{\Phi(y')}dy'\int_0^{y'}e^{-\Phi(y'')}\frac{ dy''}{a_2(y'')}, \; \phi<\phi_u,\\\label{eq:approxtau2}\tau_\phi &= 2 N \int_{\phi_u}^{\phi}e^{\Phi(y')}dy'\int_{y'}^{1}e^{-\Phi(y'')}\frac{ dy''}{a_2(y'')}, \; \phi>\phi_u,
where we have further defined,
\begin{align}\label{eq:Phidef}
    \Phi(y) = -2N\int_0^{y}\frac{a_1(y)}{a_2(y)}dy.
\end{align}
In order to proceed we investigate the limit $\beta \to \infty$, i.e., where agents are highly rational. In this limit one can show that,
\begin{align}
    \frac{a_1(y)}{a_2(y)} \sim
    \begin{cases} 
      -1, & y>\phi_u, \\
      0, & y=\phi_u, \\
      1, & y < \phi_u.
   \end{cases}
\end{align}
This then gives us a simplified form of $\Phi(y)$ in the highly rational limit,
\begin{align}
    \Phi(y) \sim
    \begin{cases} 
      2Ny, & y\leq\phi_u, \\
      2N(2\phi_u-y), & y\geq\phi_u.
   \end{cases}
\end{align}
$\Phi(y)$ is now approximately a triangular function with its maximum at $\phi_u$ and minima at 0 and 1. Since the function is peaked around $\phi_u$ one can then successively use two saddle point approximations on Eqs.~\eqref{eq:approxtau1} \cite{arfken1999mathematical}. Doing so gives our required mean first passage times in the limit $\beta\to \infty$,
\begin{align}
    \tau_{lr} &= \tau_0 \sim \frac{2\pi}{\sqrt{\Phi''(0)|\Phi''(\phi_u)|}}\exp\left( N\left(1-\frac{F}{J\left(\alpha+1\right)}\right) \right),\\
    \tau_{rl} &= \tau_1 \sim \frac{2\pi}{\sqrt{\Phi''(1)|\Phi''(\phi_u)|}}\exp\left( N\left(1+\frac{F}{J\left(\alpha+1\right)}\right) \right),
\end{align}
where the double prime denotes the second derivative of $\Phi(y)$ from Eq.~\eqref{eq:Phidef}. Note that shown here is the full result of the calculation, whereas in the main text we show only the proportionality to the exponential function. As one would expect from symmetry, if $F=0$ then $\tau_{lr} = \tau_{rl}$  since $\Phi(y)$ becomes a symmetric function about $\phi_u$.

% \section{Exact solution to the mean-field Ising model}
% \textcolor{red}{Section needs to be massively reduced and concise, relating to the intro provided in the main text. Should cite things appropriately here.}

% We now proceed to solve the mean-field Ising model in time starting with the classic interpretation of the Ising model as a description of a magnet, before relating this to a system of economic agents undergoing a binary decision in Section \ref{sec:econ_agents}. Consider a magnet consisting of a system of $N$ spins each with value $\sigma_i = \pm 1$, and where the microstate of the system at time $t$ is denoted by the configuration of all spins $\mathcal{S}(t) = \{\sigma_1(t), \sigma_2(t), ..., \sigma_N(t)\}$. Where there is a magnetic field $h$ and spin-spin interactions present each with strength $J$, the Hamiltonian of the system is given by \cite{tauber2014critical},
% \begin{align}
%     \mathcal{H}(\mathcal{S}) = -h\sum_i^N\sigma_i -\frac{1}{2}J\sum_{i=1}^N\sum_{j\in \nu_i}\sigma_i\sigma_j,
% \end{align}
% where $\nu_i$ denotes the set of spins connected to $\sigma_i$. The evolution of this system of spins will minimise $\mathcal{H}(\mathcal{S})$ such that as $t\to \infty$ the Boltzmann distribution is reach where the probability of each microstate is $P_{eq}(\mathcal{S})\propto \exp(-\mathcal{H}(\mathcal{S})/k_B T)$, where $k_B$ is Boltzmann's constant and $T$ is the temperature of the system. A set of dynamic update rules (also known as decision rules) that obey \textit{detailed balance} and hence result in the Boltzmann distribution at steady-state are known as Glauber kinetics, wherein each spin, chosen from the ensemble at random, will update its value from $\sigma_i \to -\sigma_i$ with transition probability,
% \begin{align}
%   W_i\equiv W(\sigma_i \to -\sigma_i) = \frac{1}{1+e^{\Delta \mathcal{H}_i/k_B T}}, 
% \end{align}
% where $\Delta \mathcal{H}_i$ is the change in $\mathcal{H}(\mathcal{S})$ when $\sigma_i \to -\sigma_i$. The existence of a Hamiltonian is consistent with the idea that each spin minimises its own energy function given by $U_i = - h_{\text{eff},i}\sigma_i$, where $h_{\text{eff},i} = -\partial_{\sigma_i}\mathcal{H}(\mathcal{S})$, hence the change in the Hamiltonian, $\Delta \mathcal{H}_i$, is the same as the change in the individual energy associated to each spin, $\Delta U_i$. One can calculate this change explicitly as $\Delta \mathcal{H}_i = \Delta U_i = 2 U_i \sigma_i$, and in the limits of $T\to 0$ and $T\to \infty$ the transition probability becomes $W_i = \text{sign}(U_i)$ and $W_i = 1/2$ respectively, as one would physically expect. In the following we define the energy scale of the system such that $k_B T = 1$. A different dynamic interpretation of Glauber kinetics that is consistent with the detailed balance condition states that each spin changes with a propensity $r_i = \gamma W_i$, where $\gamma$ is the maximal propensity at which a spin can flip where $\Delta \mathcal{H}_i\to -\infty$ and $r_i$ has units of 1/time. This interpretation is known as the stochastic simulation algorithm (SSA) or Gillespie algorithm statistical physics literature \cite{gillespie2007stochastic}.

% In the mean-field case several simplifications can be made. The main assumption is that the effect of each agent in $\nu_i$ on $\sigma_i$ is assumed to occur with the global average $m = \sum_i \sigma_i/N$, i.e., $\sum_{j\in \nu_i} \sigma_j \approx z m$, where $z$ in the number of agents in neighbourhood $\nu_i$. As has been widely documented, \textit{this is a good approximation in nearest neighbour interaction where the number of dimensions $d\geq 4$ or where all spins are connected to each other.} For the nearest neighbour case $z=2d$, in the fully connected case we set $z=1$ and set the interaction strength to be $J/N$. In the mean-field setting the we can now perform a mapping of the Ising dynamics to a birth-death process with propensities derived from Glauber kinetics. Where $m(n) = (2n-N)/N$, $n$ is the number of up spins and $\Delta \overline{\mathcal{H}}_i(n) = 2\sigma_i(h+J z (m(n) - 1/N))$ the dynamics of the mean-field Ising model are equivalent to the dynamics of,
% \begin{align}
%     \varnothing \xrightleftharpoons[\overline{r}_2(n)]{\overline{r}_1(n)} N_+,
% \end{align}
% where $N_+$ denotes the species of the up spin, and $\overline{r}_1(n)$ and $\overline{r}_2(n)$ are the respective propensities of up spin removal and production given by,
% \begin{align}
%     \overline{r}_1(n) &= \frac{\gamma(N-n)}{1+\exp\left(-2(h+Jz(m(n) + \frac{1}{N}))\right)},\\
%     \overline{r}_2(n) &= \frac{\gamma n}{1+\exp\left(+2(h+Jz(m(n) - \frac{1}{N}))\right)}. 
% \end{align}
% One can easily check that by writing the deterministic rate equation for the evolution of Eq.~\ref{eq:me} (in the large $N$ limit) that as $t\to\infty$ one recover the classic mean-field result of $m = \tanh(h+Jzm)$. The propensities $\overline{r}_1(n)$ and $\overline{r}_2(n)$ were chosen based on both detailed balance requirements (stated above) and mass-action kinetics \cite{van1992stochastic,schnoerr2017approximation}. One can then write a 1D master equation for this process,
% \begin{align}
%     \partial_t P(n,t) = \overline{r}_1(n-1)P(n-1,t)+\overline{r}_2(n +1)P(n +1,t)-(\overline{r}_1(n)+\overline{r}_2(n))P(n,t).
% \end{align}
% This master equation can then be solved \textit{exactly} in time using the method outlined in seminal paper of \cite{smith2015general}. We note that an identical result, seemingly independently discovered, is reported in this thesis \cite{ashcroft2016metastable}. For consistency with this publication we introduce the following notation $a_n = \overline{r}_1(n-1)$ and $b_n = \overline{r}_2(n+1)$. Then, Eq.~(\ref{eq:me}) can be re-written as $\partial_t \vec{P}(t) = \mathbf{A}\cdot \vec{P}$, where the master operator $\mathbf{A}$ is a tridiagonal matrix given by,
% \begin{align}
%     \mathbf{A} = 
%     \begin{pmatrix}
%         -a_1 & b_0 & & \\
%         a_1 & -(b_0+a_2) & b_1&\\
%             & a_2 & -(b_1+a_3)&\ddots\\
%         & & \ddots& \ddots
%     \end{pmatrix}.
% \end{align}
% We denote the eigenvalues of the matrix $\mathbf{A}$ as $\lambda_i$ for $i=1,2,...,N+1$, and from Perron-Frobenius theorem can state that the largest eigenvalue is $\lambda_1 = 0$ with $\lambda_1> \text{Re}(\lambda_2)\geq...\geq\text{Re}(\lambda_{N+1})$. Note that the eigenvector corresponding to $\lambda_1 = 0$ is the steady-state probability distribution. Following some complex analysis and judicious use of Cauchy's residue theorem in \cite{smith2015general} one then arrives at the solution of Eq.~(\ref{eq:me}) from an initial condition $P(n,0) = \delta_{n,n_0}$, explicitly,
% \begin{align}
%     P(n,t|n_0,0) = 
%     \begin{cases} 
%       b_n...b_{n_0-1}\sum_{i=1}^{N+1}e^{\lambda_i t} \frac{p_n(\lambda_i)q_{n_0+2}}{\prod_j\neq i (\lambda_i-\lambda_j)}, & n<n_0, \\
%       \sum_{i=1}^{N+1}e^{\lambda_i t} \frac{p_n(\lambda_i)q_{n_0+2}}{\prod_j\neq i (\lambda_i-\lambda_j)}, & n = n_0, \\
%       a_{n_0+1}...a_n\sum_{i=1}^{N+1}e^{\lambda_i t} \frac{p_n(\lambda_i)q_{n_0+2}}{\prod_j\neq i (\lambda_i-\lambda_j)}, & n>n_0,
%   \end{cases}
% \end{align}
% where the orthogonal polynomials $p_n$ and $q_n$ are recursively defined via,
% \begin{align}
%     p_1(y) &= 1,\; p_2(y) = y+a_1,\\
%     p_i(y) &= (y+a_i+b_{i-2})p_{i-1}(y)-b_{i-2}a_{i-1}p_{i-1}(y),\\
%     q_{N+2}(y) &= 1,\; q_{N+1} = z+b_{N-1},\\
%     q_i(y) &= (y+a_i+b_{i-2})q_{i+1}(z) - b_{i-1}a_iq_{i+1}(y).
% \end{align}
% For details regarding the derivation of this result we refer the reader to \cite{smith2015general}. Note that in the most general case of usage of the model one needs to determine the eigenvalues of $\mathbf{A}$ computationally, which we do using the \code{eigvals} function in the Julia package \code{LinearAlgebra} \cite{bezanson2017julia}. Note on pseudospectra \cite{iserles2017magnus}. However, we do show how one can obtain the smallest non-zero eigenvalue $\lambda_2$ approximately using a WKB approach in Section \ref{sec:approximate_eigvals}, which returns an approximate closed form solution that runs even faster than the analytical solution presented above.

% \textcolor{red}{Finally, present the steady-state result.}


% \bibliographystyle{naturemag.bst}
% \bibliography{main}
\bibliographystyle{plos2015}
%\bibliography{main}

\begin{thebibliography}{10}
	
% 	\bibitem{brock2001discrete}
% 	Brock WA, Durlauf SN.
% 	\newblock Discrete choice with social interactions.
% 	\newblock The Review of Economic Studies. 2001;68(2):235--260.
	
% 	\bibitem{kirman1993ants}
% 	Kirman A.
% 	\newblock Ants, rationality, and recruitment.
% 	\newblock The Quarterly Journal of Economics. 1993;108(1):137--156.
	
% 	\bibitem{borghesi2007songs}
% 	Borghesi C, Bouchaud JP.
% 	\newblock Of songs and men: a model for multiple choice with herding.
% 	\newblock Quality \& quantity. 2007;41(4):557--568.
	
	\bibitem{bouchaud2013crises}
	Bouchaud JP.
	\newblock Crises and collective socio-economic phenomena: simple models and
	challenges.
	\newblock Journal of Statistical Physics. 2013;151(3):567--606.
	
% 	\bibitem{hosseiny2019hysteresis}
% 	Hosseiny A, Absalan M, Sherafati M, Gallegati M.
% 	\newblock Hysteresis of economic networks in an XY model.
% 	\newblock Physica A: Statistical Mechanics and its Applications.
% 	2019;513:644--652.
	
% 	\bibitem{weisbuch2000market}
% 	Weisbuch G, Kirman A, Herreiner D.
% 	\newblock Market organisation and trading relationships.
% 	\newblock The economic journal. 2000;110(463):411--436.
	
% 	\bibitem{kirman2010complex}
% 	Kirman A.
% 	\newblock Complex economics: individual and collective rationality.
% 	\newblock Routledge; 2010.
	
% 	\bibitem{moran2021ants}
% 	Moran J, Fosset A, Kirman A, Benzaquen M.
% 	\newblock From Ants to Fishing Vessels: A Simple Model for Herding and
% 	Exploitation of Finite Resources.
% 	\newblock Journal of Economic Dynamics and Control. 2021; p. 104169.
	
% 	\bibitem{mezard1987spin}
% 	M{\'e}zard M, Parisi G, Virasoro MA.
% 	\newblock Spin glass theory and beyond: An Introduction to the Replica Method
% 	and Its Applications. vol.~9.
% 	\newblock World Scientific Publishing Company; 1987.
	
% 	\bibitem{moran1958random}
% 	Moran PAP.
% 	\newblock Random processes in genetics.
% 	\newblock In: Mathematical proceedings of the cambridge philosophical society.
% 	vol.~54. Cambridge University Press; 1958. p. 60--71.
	
% 	\bibitem{moran2020schrodinger}
% 	Moran J, Fosset A, Benzaquen M, Bouchaud JP.
% 	\newblock Schr{\"o}dinger’s ants: a continuous description of Kirman’s
% 	recruitment model.
% 	\newblock Journal of Physics: Complexity. 2020;1(3):035002.
	
% 	\bibitem{farmer2020self}
% 	Farmer R, Bouchaud JP.
% 	\newblock Self-Fulfilling Prophecies, Quasi Non-Ergodicity \& Wealth
% 	Inequality.
% 	\newblock National Bureau of Economic Research; 2020.
	
% 	\bibitem{roberts2002molecular}
% 	Roberts K, Alberts B, Johnson A, Walter P, Hunt T.
% 	\newblock Molecular biology of the cell.
% 	\newblock New York: Garland Science. 2002;.
	
	\bibitem{schnoerr2017approximation}
	Schnoerr D, Sanguinetti G, Grima R.
	\newblock Approximation and inference methods for stochastic biochemical
	kinetics—a tutorial review.
	\newblock Journal of Physics A: Mathematical and Theoretical.
	2017;50(9):093001.
	
% 	\bibitem{milo2002network}
% 	Milo R, Shen-Orr S, Itzkovitz S, Kashtan N, Chklovskii D, Alon U.
% 	\newblock Network motifs: simple building blocks of complex networks.
% 	\newblock Science. 2002;298(5594):824--827.
	
% 	\bibitem{peccoud1995markovian}
% 	Peccoud J, Ycart B.
% 	\newblock Markovian modeling of gene-product synthesis.
% 	\newblock Theoretical population biology. 1995;48(2):222--234.
	
% 	\bibitem{iyer2009stochasticity}
% 	Iyer-Biswas S, Hayot F, Jayaprakash C.
% 	\newblock Stochasticity of gene products from transcriptional pulsing.
% 	\newblock Physical Review E. 2009;79(3):031911.
	
% 	\bibitem{braichenko2021distinguishing}
% 	Braichenko S, Holehouse J, Grima R.
% 	\newblock Distinguishing between models of mammalian gene expression:
% 	telegraph-like models versus mechanistic models.
% 	\newblock bioRxiv. 2021;.
	
% 	\bibitem{schwanhausser2011global}
% 	Schwanh{\"a}usser B, Busse D, Li N, Dittmar G, Schuchhardt J, Wolf J, et~al.
% 	\newblock Global quantification of mammalian gene expression control.
% 	\newblock Nature. 2011;473(7347):337--342.
	
% 	\bibitem{halpern2015bursty}
% 	Halpern KB, Tanami S, Landen S, Chapal M, Szlak L, Hutzler A, et~al.
% 	\newblock Bursty gene expression in the intact mammalian liver.
% 	\newblock Molecular cell. 2015;58(1):147--156.
	
% 	\bibitem{larsson2019genomic}
% 	Larsson AJ, Johnsson P, Hagemann-Jensen M, Hartmanis L, Faridani OR, Reinius B,
% 	et~al.
% 	\newblock Genomic encoding of transcriptional burst kinetics.
% 	\newblock Nature. 2019;565(7738):251--254.
	
% 	\bibitem{suter2011mammalian}
% 	Suter DM, Molina N, Gatfield D, Schneider K, Schibler U, Naef F.
% 	\newblock Mammalian genes are transcribed with widely different bursting
% 	kinetics.
% 	\newblock science. 2011;332(6028):472--474.
	
% 	\bibitem{herbach2017inferring}
% 	Herbach U, Bonnaffoux A, Espinasse T, Gandrillon O.
% 	\newblock Inferring gene regulatory networks from single-cell data: a
% 	mechanistic approach.
% 	\newblock BMC systems biology. 2017;11(1):1--15.
	
% 	\bibitem{brock2001interactions}
% 	Brock WA, Durlauf SN.
% 	\newblock Interactions-based models.
% 	\newblock In: Handbook of econometrics. vol.~5. Elsevier; 2001. p. 3297--3380.
	
% 	\bibitem{sornette2014physics}
% 	Sornette D.
% 	\newblock Physics and financial economics (1776--2014): puzzles, Ising and
% 	agent-based models.
% 	\newblock Reports on progress in physics. 2014;77(6):062001.
	
% 	\bibitem{amit1974ginzburg}
% 	Amit D.
% 	\newblock The Ginzburg criterion-rationalized.
% 	\newblock Journal of Physics C: Solid State Physics. 1974;7(18):3369.
	
% 	\bibitem{bouri2019herding}
% 	Bouri E, Gupta R, Roubaud D.
% 	\newblock Herding behaviour in cryptocurrencies.
% 	\newblock Finance Research Letters. 2019;29:216--221.
	
% 	\bibitem{michael2014write}
% 	Michael L, Otterbacher J.
% 	\newblock Write like I write: Herding in the language of online reviews.
% 	\newblock In: Eighth International AAAI Conference on Weblogs and Social Media;
% 	2014.
	
% 	\bibitem{cornwall1989determinants}
% 	Cornwall M.
% 	\newblock The determinants of religious behavior: A theoretical model and
% 	empirical test.
% 	\newblock Social forces. 1989;68(2):572--592.
	
	\bibitem{tauber2014critical}
	T{\"a}uber UC.
	\newblock Critical dynamics: a field theory approach to equilibrium and
	non-equilibrium scaling behavior.
	\newblock Cambridge University Press; 2014.
	
	\bibitem{van1992stochastic}
	Van~Kampen NG.
	\newblock Stochastic processes in physics and chemistry. vol.~1.
	\newblock Elsevier; 1992.
	
	\bibitem{glauber1963time}
	Glauber RJ.
	\newblock Time-dependent statistics of the Ising model.
	\newblock Journal of mathematical physics. 1963;4(2):294--307.
	
% 	\bibitem{nadal1998formal}
% 	Nadal JP, Weisbuch G, Chenevez O, Kirman A.
% 	\newblock A formal approach to market organization: choice functions, mean
% 	field approximation and maximum entropy principle.
% 	\newblock Advances in Self-Organization and Evolutionary Economics. 1998; p.
% 	149--159.
	
% 	\bibitem{mercure2012ftt}
% 	Mercure JF.
% 	\newblock {FTT}: Power: A global model of the power sector with induced
% 	technological change and natural resource depletion.
% 	\newblock Energy Policy. 2012;48:799--811.
	
% 	\bibitem{mercure2011global}
% 	Mercure JF.
% 	\newblock Global electricity technology substitution model with induced
% 	technological change.
% 	\newblock Tyndall Centre on Global Climate Change Working Paper. 2011;.
	
% 	\bibitem{anderson1992discrete}
% 	Anderson SP, De~Palma A, Thisse JF.
% 	\newblock Discrete choice theory of product differentiation.
% 	\newblock MIT press; 1992.
	
% 	\bibitem{mercure2016modelling}
% 	Mercure JF, Pollitt H, Bassi AM, Vi{\~n}uales JE, Edwards NR.
% 	\newblock Modelling complex systems of heterogeneous agents to better design
% 	sustainability transitions policy.
% 	\newblock Global environmental change. 2016;37:102--115.
	
% 	\bibitem{mccullen2013multiparameter}
% 	McCullen NJ, Rucklidge AM, Bale CS, Foxon TJ, Gale WF.
% 	\newblock Multiparameter models of innovation diffusion on complex networks.
% 	\newblock SIAM Journal on Applied Dynamical Systems. 2013;12(1):515--532.
	
% 	\bibitem{beinhocker2006origin}
% 	Beinhocker ED.
% 	\newblock The origin of wealth: Evolution, complexity, and the radical remaking
% 	of economics.
% 	\newblock Harvard Business Press; 2006.
	
% 	\bibitem{king2015advanced}
% 	King JE.
% 	\newblock Advanced introduction to post Keynesian economics.
% 	\newblock Edward Elgar Publishing; 2015.
	
	\bibitem{gillespie2007stochastic}
	Gillespie DT.
	\newblock Stochastic simulation of chemical kinetics.
	\newblock Annu Rev Phys Chem. 2007;58:35--55.
	
% 	\bibitem{grauwin2009competition}
% 	Grauwin S, Bertin E, Lemoy R, Jensen P.
% 	\newblock Competition between collective and individual dynamics.
% 	\newblock Proceedings of the National Academy of Sciences.
% 	2009;106(49):20622--20626.
	
	\bibitem{gardiner2009stochastic}
	Gardiner C.
	\newblock Stochastic methods. vol.~4.
	\newblock Springer Berlin; 2009.
	
% 	\bibitem{smith2015general}
% 	Smith S, Shahrezaei V.
% 	\newblock General transient solution of the one-step master equation in one
% 	dimension.
% 	\newblock Physical Review E. 2015;91(6):062119.
	
% 	\bibitem{pillai2005perron}
% 	Pillai SU, Suel T, Cha S.
% 	\newblock The Perron-Frobenius theorem: some of its applications.
% 	\newblock IEEE Signal Processing Magazine. 2005;22(2):62--75.
	
% 	\bibitem{weidlich1971statistical}
% 	Weidlich W.
% 	\newblock The statistical description of polarization phenomena in society.
% 	\newblock British Journal of Mathematical and Statistical Psychology.
% 	1971;24(2):251--266.
	
% 	\bibitem{bezanson2017julia}
% 	Bezanson J, Edelman A, Karpinski S, Shah VB.
% 	\newblock Julia: A fresh approach to numerical computing.
% 	\newblock SIAM review. 2017;59(1):65--98.
	
% 	\bibitem{munsky2006finite}
% 	Munsky B, Khammash M.
% 	\newblock The finite state projection algorithm for the solution of the
% 	chemical master equation.
% 	\newblock The Journal of chemical physics. 2006;124(4):044104.
	
% 	\bibitem{iserles2019applications}
% 	Iserles A, MacNamara S.
% 	\newblock Applications of Magnus expansions and pseudospectra to Markov
% 	processes.
% 	\newblock European Journal of Applied Mathematics. 2019;30(2):400--425.
	
% 	\bibitem{tapias2020entropic}
% 	Tapias D, Paprotzki E, Sollich P.
% 	\newblock From entropic to energetic barriers in glassy dynamics: The
% 	Barrat--M{\'e}zard trap model on sparse networks.
% 	\newblock Journal of Statistical Mechanics: Theory and Experiment.
% 	2020;2020(9):093302.
	
% 	\bibitem{schnakenberg1976network}
% 	Schnakenberg J.
% 	\newblock Network theory of microscopic and macroscopic behavior of master
% 	equation systems.
% 	\newblock Reviews of Modern physics. 1976;48(4):571.
	
% 	\bibitem{ferrenberg2018pushing}
% 	Ferrenberg AM, Xu J, Landau DP.
% 	\newblock Pushing the limits of Monte Carlo simulations for the
% 	three-dimensional Ising model.
% 	\newblock Physical Review E. 2018;97(4):043301.
	
% 	\bibitem{morningstar2017deep}
% 	Morningstar A, Melko RG.
% 	\newblock Deep learning the ising model near criticality.
% 	\newblock arXiv preprint arXiv:170804622. 2017;.
	
% 	\bibitem{cervera2018exact}
% 	Cervera-Lierta A.
% 	\newblock Exact Ising model simulation on a quantum computer.
% 	\newblock Quantum. 2018;2:114.
	
% 	\bibitem{horst2008ergodicity}
% 	Horst U.
% 	\newblock Ergodicity and Non-Ergodicity in Economics.
% 	\newblock New Palgrave Dictionary of Economics, revised edition, L Blume and S
% 	Durlauf, eds. 2008;.
	
% 	\bibitem{nakicenovic1996freeing}
% 	Naki{\'c}enovi{\'c} N.
% 	\newblock Freeing energy from carbon.
% 	\newblock Daedalus. 1996;125(3):95--112.
	
% 	\bibitem{farmer2016predictable}
% 	Farmer JD, Lafond F.
% 	\newblock How predictable is technological progress?
% 	\newblock Research Policy. 2016;45(3):647--665.
	
% 	\bibitem{foxon2002technological}
% 	Foxon TJ.
% 	\newblock Technological and institutional ‘lock-in’as a barrier to
% 	sustainable innovation.
% 	\newblock Imperial College Centre for Policy and Technology Working Paper.
% 	2002;.
	
	\bibitem{ashcroft2016metastable}
	Ashcroft P.
	\newblock Metastable States in a Model of Cancer Initiation.
	\newblock In: The Statistical Physics of Fixation and Equilibration in
	Individual-Based Models. Springer; 2016. p. 91--126.
	
% 	\bibitem{antal2006fixation}
% 	Antal T, Scheuring I.
% 	\newblock Fixation of strategies for an evolutionary game in finite
% 	populations.
% 	\newblock Bulletin of mathematical biology. 2006;68(8):1923--1944.
	
% 	\bibitem{qin2005self}
% 	Qin AK, Suganthan PN.
% 	\newblock Self-adaptive differential evolution algorithm for numerical
% 	optimization.
% 	\newblock In: 2005 IEEE congress on evolutionary computation. vol.~2. IEEE;
% 	2005. p. 1785--1791.
	
% 	\bibitem{bbobest}
% 	Feldt R. \code{BlackBoxOptim}; 2021.
% 	\newblock
% 	\url{https://github.com/robertfeldt/BlackBoxOptim.jl/blob/master/examples/benchmarking/latest_toplist.csv}.
	
% 	\bibitem{horst2000introduction}
% 	Horst R, Pardalos PM, Van~Thoai N.
% 	\newblock Introduction to global optimization.
% 	\newblock Springer Science \& Business Media; 2000.
	
% 	\bibitem{electionsecon}
% 	{The Economist}. {Forecasting the US elections}; 2020.
% 	\newblock \url{https://projects.economist.com/us-2020-forecast/president}.
	
% 	\bibitem{toni2009approximate}
% 	Toni T, Welch D, Strelkowa N, Ipsen A, Stumpf MP.
% 	\newblock Approximate Bayesian computation scheme for parameter inference and
% 	model selection in dynamical systems.
% 	\newblock Journal of the Royal Society Interface. 2009;6(31):187--202.
	
% 	\bibitem{tankhilevich2020gpabc}
% 	Tankhilevich E, Ish-Horowicz J, Hameed T, Roesch E, Kleijn I, Stumpf MP, et~al.
% 	\newblock GpABC: a Julia package for approximate Bayesian computation with
% 	Gaussian process emulation.
% 	\newblock Bioinformatics. 2020;36(10):3286--3287.
	
% 	\bibitem{ocal2019parameter}
% 	{\"O}cal K, Grima R, Sanguinetti G.
% 	\newblock Parameter estimation for biochemical reaction networks using
% 	Wasserstein distances.
% 	\newblock Journal of Physics A: Mathematical and Theoretical.
% 	2019;53(3):034002.
	
% 	\bibitem{kirman1992whom}
% 	Kirman AP.
% 	\newblock Whom or what does the representative individual represent?
% 	\newblock Journal of economic perspectives. 1992;6(2):117--136.
	
% 	\bibitem{arthur2021foundations}
% 	Arthur WB.
% 	\newblock Foundations of complexity economics.
% 	\newblock Nature Reviews Physics. 2021;3(2):136--145.
	
% 	\bibitem{gallegati1999beyond}
% 	Gallegati M, Kirman A.
% 	\newblock Beyond the representative agent.
% 	\newblock Edward Elgar Publishing; 1999.
	
% 	\bibitem{grauwin2012dynamic}
% 	Grauwin S, Goffette-Nagot F, Jensen P.
% 	\newblock Dynamic models of residential segregation: An analytical solution.
% 	\newblock Journal of Public Economics. 2012;96(1-2):124--141.
	
% 	\bibitem{jia2021frequency}
% 	Jia C, Grima R.
% 	\newblock Frequency domain analysis of fluctuations of mRNA and protein copy
% 	numbers within a cell lineage: theory and experimental validation.
% 	\newblock Physical Review X. 2021;11(2):021032.
	
% 	\bibitem{huang1979hydrodynamic}
% 	Huang H.
% 	\newblock Hydrodynamic solution of the time-dependent Ising model.
% 	\newblock The Journal of Chemical Physics. 1979;70(5):2390--2392.
	
% 	\bibitem{kumar2020nonequilibrium}
% 	Kumar M, Dasgupta C.
% 	\newblock Nonequilibrium phase transition in an Ising model without detailed
% 	balance.
% 	\newblock Physical Review E. 2020;102(5):052111.
	
% 	\bibitem{ipcc2021}
% 	{Masson-Delmotte, V , P  Zhai, A  Pirani, S  L  Connors, C  Péan, S  Berger, N
% 		Caud, Y  Chen, L  Goldfarb, M  I  Gomis, M  Huang, K  Leitzell, E  Lonnoy, J
% 		B R  Matthews, T  K  Maycock, T  Waterfield, O  Yelekçi, R  Yu and B  Zhou
% 		(eds )}.
% 	\newblock {IPCC, 2021: Summary for Policymakers. In: \textit{Climate Change
% 			2021: The Physical Science Basis. Contribution of Working Group I to the
% 			Sixth Assessment Report of the Intergovernmental Panel on Climate Change}}.
% 	\newblock Cambridge University Press. In Press;.

	\bibitem{cao2020analytical}
	Cao, Zhixing and Grima, Ramon.
	\newblock Analytical distributions for detailed models of stochastic gene expression in eukaryotic cells.
	\newblock Proceedings of the National Academy of Sciences. 2020;117(9):4682--4692.
	
	\bibitem{gillespie1977exact}
	Gillespie, D. 
	\newblock Exact stochastic simulation of coupled chemical reactions. 
	\newblock {\em The Journal Of Physical Chemistry}. \textbf{81}, 2340-2361 (1977)
	
	\bibitem{anderson2007modified}
	Anderson, D. 
	\newblock A modified next reaction method for simulating chemical systems with time dependent propensities and delays. 
	\newblock {\em The Journal Of Chemical Physics}. \textbf{127}, 214107 (2007)
	
	\bibitem{thanh2015simulation}
	Thanh, V. \& Priami, C. 
	\newblock Simulation of biochemical reactions with time-dependent rates by the rejection-based algorithm. 
	\newblock {\em The Journal Of Chemical Physics}. \textbf{143}, 08B601\_1 (2015)
	
	\bibitem{arfken1999mathematical}
	Arfken, G. \& Weber, H.  
	\newblock Mathematical methods for physicists.  
	\newblock (American Association of Physics Teachers,1999)
	
\end{thebibliography}


\end{document}
